# Supplementary material for: Investigation of glycaemic traits in psychiatric disorders using Mendelian randomisation revealed a causal relationship with anorexia nervosa
Source: Neuropsychopharmacology. 2020 Sep 13;46(6):1093–102. doi: 10.1038/s41386-020-00847-w (PMC8115098; doi:10.1038/s41386-020-00847-w)
Supplement: Supplementary file 1 — Related Manuscript File [file 41386_2020_847_MOESM1_ESM.xlsx]

## Sheet: Supplementary table Index
Supplementary tables	Tab Name	Description
Supplementary table 1	1 IVW analysis	Supplementary Table 1: Mendelian randomisation inverse variance weighted multiplicative random effects. MR IVW analysis between exposures and outcomes reporting number of SNPs, effect size estimate (beta) with lower and upper 95% confidence intervals, p value, odds ratios with lower and upper 95% confidence intervals.
supplementary table 2	2 Reverse MR	Supplementary Table 2: Mendelian randomisation inverse variance weighted multiplicative random effects. Reverse MR assesing the effect of psychiatric disorders on glycaemic outcomes
supplementary table 3	3 Sensitivity analysis	Supplementary Table 3: Sensitivity analysis. MR IVW: MR Egger, MR weighted median , and MR weighted mode
Supplementary table 4	4 MR PRESSO	Supplementary Table 4: MR PRESSO. MR PRESSO for outlier detection, removal and causal effect estimate. Insulin and Anorexia
Supplementary table 5	5 Leave One Out	Supplementary Table 5: MR leave one out recalculation of the causal estimate.
Supplementary table 6	6 MR Egger	Supplementary Table 6: Heterogeniety analysis
Supplementary table 7	7 FI IVs BMI covar	Supplementary table 7: The effect of covariation for BMI on fasting insulin instrumental variables
Supplementary table 8	8 MR without BMI SNPs	Supplementary Table 8: MR IVW analysis for insulin adjusted for BMI against anorexia post removal of BMI signifcant SNPs.
Supplmentary table 9	9 Directionality test	Supplementary Table 9: Directionality test. Testing if fasting insulin causally affecting anorexia is the correct direction for the upper and lower prevalence of anorexia in the population
Supplementary table 10	7 LCV	Supplementary Table 10: Latent causal variable analysis. Testing if fasting insulin causally affecting anorexia is the correct direction of effect.

## Sheet: 1  IVW analysis
Supplementary Table 1: Mendelian randomisation inverse variance weighted multiplicative random effects. MR IVW analysis between exposures and outcomes reporting number of SNPs, effect size estimate (beta) with lower and upper 95% confidence intervals, p value, odds ratios with lower and upper 95% confidence intervals.
outcome	exposure	method	number of SNPs	beta	standard error	p value	lower confidence interval (beta)	upper confidence interval (beta)	odds ratio	lower confidence interval (odds ratio)	upper confidence interval (odds ratio)	q_value (FDR)
ASD	all_HbA1c	Inverse variance weighted (multiplicative random effects)	37	-0.155316	0.149326	0.298	-0.447996	0.137363	0.856144	0.638907	1.14725	0.726667
ADHD	Fasting glucose	Inverse variance weighted (multiplicative random effects)	32	0.203305	0.121051	0.0931	-0.0339558	0.440565	1.22545	0.966614	1.55358	0.561143
AN	Fasting glucose	Inverse variance weighted (multiplicative random effects)	32	-0.121408	0.132363	0.359	-0.38084	0.138023	0.885672	0.683287	1.148	0.726667
ASD	Fasting glucose	Inverse variance weighted (multiplicative random effects)	32	-0.141678	0.120588	0.24	-0.378032	0.0946747	0.8679	0.685209	1.0993	0.726667
BP	Fasting glucose	Inverse variance weighted (multiplicative random effects)	32	-0.149672	0.177714	0.4	-0.49799	0.198647	0.860991	0.607751	1.21975	0.726667
MDD	Fasting glucose	Inverse variance weighted (multiplicative random effects)	34	0.0198332	0.0407404	0.626	-0.0600181	0.0996845	1.02003	0.941748	1.10482	0.818824
OCD	Fasting glucose	Inverse variance weighted (multiplicative random effects)	32	-0.193908	0.231335	0.402	-0.647325	0.259509	0.823734	0.523444	1.29629	0.726667
SZ	Fasting glucose	Inverse variance weighted (multiplicative random effects)	34	-0.133624	0.102682	0.193	-0.334881	0.0676325	0.874919	0.715423	1.06997	0.701818
TS	Fasting glucose	Inverse variance weighted (multiplicative random effects)	34	0.154697	0.194756	0.427	-0.227025	0.536419	1.1673	0.796901	1.70987	0.726667
ADHD	Fasting insulin (BMI unadjusted)	Inverse variance weighted (multiplicative random effects)	14	0.461749	0.279267	0.0982	-0.0856145	1.00911	1.58685	0.917948	2.74317	0.561143
AN	Fasting insulin (BMI unadjusted)	Inverse variance weighted (multiplicative random effects)	14	-0.36463	0.270549	0.178	-0.894906	0.165646	0.694453	0.408646	1.18015	0.701818
ASD	Fasting insulin (BMI unadjusted)	Inverse variance weighted (multiplicative random effects)	14	0.19589	0.291044	0.501	-0.374558	0.766337	1.21639	0.687593	2.15187	0.74
MDD	Fasting insulin (BMI unadjusted)	Inverse variance weighted (multiplicative random effects)	13	0.093668	0.100323	0.35	-0.102966	0.290302	1.0982	0.902158	1.33683	0.726667
OCD	Fasting insulin (BMI unadjusted)	Inverse variance weighted (multiplicative random effects)	14	-0.267915	0.606674	0.659	-1.457	0.921166	0.764973	0.232935	2.51222	0.818824
SZ	Fasting insulin (BMI unadjusted)	Inverse variance weighted (multiplicative random effects)	14	0.115907	0.296439	0.696	-0.465112	0.696927	1.12289	0.628065	2.00757	0.818824
TS	Fasting insulin (BMI unadjusted)	Inverse variance weighted (multiplicative random effects)	14	-0.0278888	0.258518	0.914	-0.534585	0.478807	0.972496	0.585912	1.61415	0.937
BP	Fasting insulin (BMI unadjusted)	Inverse variance weighted (multiplicative random effects)	14	0.0829267	0.485259	0.864	-0.868181	1.03403	1.08646	0.419715	2.81239	0.909474
ADHD	Fasting insulin	Inverse variance weighted (multiplicative random effects)	13	0.207685	0.338099	0.539	-0.454989	0.870359	1.23083	0.634455	2.38777	0.743448
AN	Fasting insulin	Inverse variance weighted (multiplicative random effects)	14	-0.723967	0.196354	0.000227	-1.10882	-0.339113	0.484825	0.329948	0.712402	0.00908
ASD	Fasting insulin	Inverse variance weighted (multiplicative random effects)	13	-0.0576995	0.29781	0.846	-0.641407	0.526008	0.943934	0.526551	1.69216	0.909474
BP	Fasting insulin	Inverse variance weighted (multiplicative random effects)	14	-0.202958	0.515491	0.694	-1.21332	0.807404	0.816313	0.297209	2.24208	0.818824
MDD	Fasting insulin	Inverse variance weighted (multiplicative random effects)	14	-0.166576	0.0686598	0.0153	-0.30115	-0.0320032	0.846558	0.739967	0.968503	0.306
OCD	Fasting insulin	Inverse variance weighted (multiplicative random effects)	14	0.136975	0.650948	0.833	-1.13888	1.41283	1.1468	0.320177	4.10757	0.909474
SZ	Fasting insulin	Inverse variance weighted (multiplicative random effects)	14	0.18672	0.288605	0.518	-0.378947	0.752387	1.20529	0.684582	2.12206	0.74
TS	Fasting insulin	Inverse variance weighted (multiplicative random effects)	14	0.418391	0.417438	0.316	-0.399788	1.23657	1.51952	0.670462	3.44378	0.726667
ADHD	HbA1c (all)	Inverse variance weighted (multiplicative random effects)	38	0.344163	0.197519	0.0814	-0.0429752	0.731301	1.41081	0.957935	2.07778	0.561143
AN	HbA1c (all)	Inverse variance weighted (multiplicative random effects)	37	0.0528317	0.212708	0.804	-0.364076	0.46974	1.05425	0.694838	1.59958	0.909474
BP	HbA1c (all)	Inverse variance weighted (multiplicative random effects)	37	-0.104555	0.14763	0.479	-0.39391	0.1848	0.900725	0.674415	1.20298	0.74
MDD	HbA1c (all)	Inverse variance weighted (multiplicative random effects)	38	0.0936954	0.0518708	0.0709	-0.00797137	0.195362	1.09823	0.99206	1.21575	0.561143
OCD	HbA1c (all)	Inverse variance weighted (multiplicative random effects)	37	0.399818	0.42583	0.348	-0.434809	1.23445	1.49155	0.647389	3.43647	0.726667
SZ	HbA1c (all)	Inverse variance weighted (multiplicative random effects)	37	0.0108624	0.137799	0.937	-0.259224	0.280949	1.01092	0.77165	1.32439	0.937
TS	HbA1c (all)	Inverse variance weighted (multiplicative random effects)	38	0.156023	0.331954	0.638	-0.494606	0.806652	1.16885	0.609811	2.2404	0.818824
ADHD	HbA1c (glycaemic subset)	Inverse variance weighted (multiplicative random effects)	15	0.450886	0.374812	0.229	-0.283746	1.18552	1.5697	0.752958	3.27238	0.726667
AN	HbA1c (glycaemic subset)	Inverse variance weighted (multiplicative random effects)	15	-0.277159	0.355675	0.436	-0.974282	0.419964	0.757934	0.377463	1.52191	0.726667
ASD	HbA1c (glycaemic subset)	Inverse variance weighted (multiplicative random effects)	14	-0.378448	0.261208	0.147	-0.890417	0.13352	0.684923	0.410485	1.14284	0.701818
BP	HbA1c (glycaemic subset)	Inverse variance weighted (multiplicative random effects)	14	-0.514263	0.455047	0.258	-1.40616	0.377628	0.597941	0.245084	1.45882	0.726667
MDD	HbA1c (glycaemic subset)	Inverse variance weighted (multiplicative random effects)	15	-0.108508	0.130858	0.407	-0.364991	0.147974	0.897171	0.694203	1.15948	0.726667
OCD	HbA1c (glycaemic subset)	Inverse variance weighted (multiplicative random effects)	14	0.379764	0.54288	0.484	-0.684282	1.44381	1.46194	0.504452	4.23681	0.74
SZ	HbA1c (glycaemic subset)	Inverse variance weighted (multiplicative random effects)	15	-0.356126	0.261815	0.174	-0.869283	0.157031	0.700384	0.419252	1.17003	0.701818
TS	HbA1c (glycaemic subset)	Inverse variance weighted (multiplicative random effects)	15	0.977088	0.555509	0.0786	-0.111709	2.06589	2.65671	0.894305	7.89228	0.561143

## Sheet: 2 Reverse MR
Supplementary Table 2: Mendelian randomisation inverse variance weighted multiplicative random effects. Reverse MR assesing the effect of psychiatric disorders on glycaemic outcomes
outcome	exposure	method	nsnp	b	se	pval	lo_ci	up_ci
FI_manning	SZ	Inverse variance weighted (multiplicative random effects)	57	0.0169692	0.00672176	0.0116	0.00379454	0.0301438
FI_BMIunadjusted_manning	SZ	Inverse variance weighted (multiplicative random effects)	57	0.0125673	0.00783683	0.109	-0.00279287	0.0279275
HbA1c_Wheeler	SZ	Inverse variance weighted (multiplicative random effects)	57	-0.000529487	0.00490163	0.914	-0.0101367	0.0090777
FG_manning	SZ	Inverse variance weighted (multiplicative random effects)	57	0.00829223	0.00685829	0.227	-0.00515001	0.0217345
FI_manning	ADHD	Inverse variance weighted (multiplicative random effects)	6	-0.000439499	0.018454	0.981	-0.0366093	0.0357303
FI_BMIunadjusted_manning	ADHD	Inverse variance weighted (multiplicative random effects)	6	-0.00764681	0.0209166	0.715	-0.0486434	0.0333498
HbA1c_Wheeler	ADHD	Inverse variance weighted (multiplicative random effects)	6	-0.0157277	0.0105538	0.136	-0.0364132	0.00495787
FG_manning	ADHD	Inverse variance weighted (multiplicative random effects)	6	-0.00786648	0.0186124	0.673	-0.0443468	0.0286138
FI_manning	AN	Inverse variance weighted (multiplicative random effects)	5	-0.000450375	0.0247964	0.986	-0.0490512	0.0481505
FI_BMIunadjusted_manning	AN	Inverse variance weighted (multiplicative random effects)	5	-0.0113051	0.021005	0.59	-0.0524748	0.0298646
HbA1c_Wheeler	AN	Inverse variance weighted (multiplicative random effects)	5	-0.0151702	0.00666839	0.0229	-0.0282403	-0.00210019
FG_manning	AN	Inverse variance weighted (multiplicative random effects)	5	-0.00338644	0.0287869	0.906	-0.0598087	0.0530358
FI_manning	BP	Inverse variance weighted (multiplicative random effects)	4	0.00307119	0.00987586	0.756	-0.0162855	0.0224279
FI_BMIunadjusted_manning	BP	Inverse variance weighted (multiplicative random effects)	4	0.0141492	0.0147004	0.336	-0.0146637	0.042962
HbA1c_Wheeler	BP	Inverse variance weighted (multiplicative random effects)	4	0.0126896	0.00905038	0.161	-0.00504915	0.0304284
FG_manning	BP	Inverse variance weighted (multiplicative random effects)	4	-0.000970441	0.0116098	0.933	-0.0237257	0.0217848
FI_manning	MDD	Inverse variance weighted (multiplicative random effects)	22	-0.0122241	0.0188423	0.516	-0.0491551	0.0247068
FI_BMIunadjusted_manning	MDD	Inverse variance weighted (multiplicative random effects)	22	-0.0182515	0.0230465	0.428	-0.0634226	0.0269197
HbA1c_Wheeler	MDD	Inverse variance weighted (multiplicative random effects)	22	0.0109979	0.01645	0.504	-0.021244	0.0432399
FG_manning	MDD	Inverse variance weighted (multiplicative random effects)	22	0.0166747	0.0239498	0.486	-0.030267	0.0636164

## Sheet: 3 Sensitivity analysis
Supplementary Table 3: Sensitivity analysis. MR IVW: MR Egger, MR weighted median , and MR weighted mode
exposure	outcome	method	number of SNPs	I^2_statistic	beta	standard error	p value	lower confidence interval (beta)	upper confidence interval (beta)	odds ratio	lower confidence interval (odds ratio)	upper confidence interval (odds ratio)
Fasting insulin	AN	MR Egger	14	0.99	-0.379438	1.3206	0.779	-2.96782	2.20894	0.684246	0.0514155	9.10605
Fasting insulin	AN	Weighted median	14	0.99	-0.91546	0.335144	0.0063	-1.57234	-0.258577	0.400332	0.207558	0.772149
Fasting insulin	AN	Weighted mode	14	0.99	-1.12595	0.483167	0.0365395	-2.07295	-0.178938	0.324346	0.125814	0.836158
Fasting insulin	MDD	MR Egger	14	0.99	-0.579776	0.429649	0.202111	-1.42189	0.262335	0.560024	0.241258	1.29996
Fasting insulin	MDD	Weighted median	14	0.99	-0.19207	0.100763	0.0566296	-0.389565	0.00542518	0.825249	0.677352	1.00544
Fasting insulin	MDD	Weighted mode	14	0.99	-0.234171	0.150586	0.144	-0.529319	0.0609771	0.791227	0.589006	1.06287
SZ	Fasting insulin	MR Egger	57	0.99	0.0312936	0.0339321	0.36	-0.0352134	0.0978006	NA	NA	NA
SZ	Fasting insulin	Weighted median	57	0.99	0.0200693	0.00873983	0.0217	0.00293923	0.0371994	NA	NA	NA
SZ	Fasting insulin	Weighted mode	57	0.99	0.0229452	0.0179155	0.206	-0.0121691	0.0580595	NA	NA	NA
AN	HbA1c	MR Egger	5	0.99	-0.0607206	0.038071	0.209	-0.13534	0.0138985	NA	NA	NA
AN	HbA1c	Weighted median	5	0.99	-0.010838	0.0121827	0.374	-0.034716	0.0130401	NA	NA	NA
AN	HbA1c	Weighted mode	5	0.99	-0.00709697	0.0172574	0.702	-0.0409216	0.0267276	NA	NA	NA

## Sheet: 4 MR PRESSO
Supplementary Table 4: MR PRESSO. MR PRESSO for outlier detection, removal and causal effect estimate. Insulina and Anorexia
Causal estimate	standard deviation	test statistics	P value	Global test Residual sum of squares	Global test P value	Outlier-Removal
-0.723967	0.196354	-3.68705	0.00274	0.677955	1.00e+00	NA

## Sheet: 5 Leave One Out
Supplementary Table 5: MR leave one out recalcuation of the causal estimate
outcome	exposure	standard error	samplesize	SNP	beta	p value	test type	lower confidence interval (beta)	upper confidence interval (beta)	odds ratio	lower confidence interval (odds ratio)	upper confidence interval (odds ratio)
AN	Fasting insulin	0.246534	72517	All - Inverse variance weighted	-0.723967	0.00332	singleSNPTest	-1.20717	-0.240761	0.484825	0.299042	0.78603
AN	Fasting insulin	0.246534	72517	All	-0.723967	0.00332	leaveOneOutTest	-1.20717	-0.240761	0.484825	0.299042	0.78603
AN	Fasting insulin	0.251846	72517	rs860598	-0.758699	0.00259	leaveOneOutTest	-1.25232	-0.265081	0.468275	0.285842	0.767144
AN	Fasting insulin	0.252771	72517	rs3822072	-0.689755	0.00636	leaveOneOutTest	-1.18519	-0.194324	0.501699	0.305689	0.823391
AN	Fasting insulin	0.25316	72517	rs4846565	-0.683359	0.00695	leaveOneOutTest	-1.17955	-0.187165	0.504918	0.307416	0.829307
AN	Fasting insulin	0.253624	72517	rs6912327	-0.786642	0.00192	leaveOneOutTest	-1.28374	-0.28954	0.455371	0.276998	0.748608
AN	Fasting insulin	0.253936	72517	rs6822892	-0.726712	0.00421	leaveOneOutTest	-1.22443	-0.228998	0.483496	0.293927	0.79533
AN	Fasting insulin	0.254066	72517	rs459193	-0.702699	0.00568	leaveOneOutTest	-1.20067	-0.204729	0.495247	0.300993	0.814868
AN	Fasting insulin	0.254626	72517	rs974801	-0.676956	0.00785	leaveOneOutTest	-1.17602	-0.177889	0.508161	0.308503	0.837035
AN	Fasting insulin	0.254725	72517	rs731839	-0.819255	0.0013	leaveOneOutTest	-1.31852	-0.319993	0.44076	0.267532	0.726154
AN	Fasting insulin	0.254965	72517	rs4865796	-0.68713	0.00704	leaveOneOutTest	-1.18686	-0.187399	0.503018	0.305178	0.829113
AN	Fasting insulin	0.255874	72517	rs2126259	-0.781796	0.00225	leaveOneOutTest	-1.28331	-0.280282	0.457583	0.277119	0.755571
AN	Fasting insulin	0.255913	72517	rs17036328	-0.643848	0.0119	leaveOneOutTest	-1.14544	-0.142258	0.525267	0.318085	0.867397
AN	Fasting insulin	0.259348	72517	rs10195252	-0.796163	0.00214	leaveOneOutTest	-1.30448	-0.287841	0.451057	0.271312	0.749881
AN	Fasting insulin	0.262094	72517	rs2943645	-0.710665	0.0067	leaveOneOutTest	-1.22437	-0.196962	0.491317	0.293943	0.821222
AN	Fasting insulin	0.265959	72517	rs1260326	-0.668617	0.0119	leaveOneOutTest	-1.1899	-0.147337	0.512417	0.304253	0.863004
AN	Fasting insulin	0.657143	72517	rs1260326	-1.06188	0.106	singleSNPTest	-2.34988	0.226119	0.345805	0.0953805	1.25372
AN	Fasting insulin	0.726316	72517	rs2943645	-0.826114	0.255	singleSNPTest	-2.24969	0.597465	0.437747	0.105432	1.81751
AN	Fasting insulin	0.794118	72517	rs10195252	-0.0470777	0.953	singleSNPTest	-1.60355	1.50939	0.954013	0.201181	4.52398
AN	Fasting insulin	0.919048	72517	rs17036328	-1.75727	0.0559	singleSNPTest	-3.5586	0.0440667	0.172516	0.0284787	1.04505
AN	Fasting insulin	0.920833	72517	rs2126259	0.0249925	0.978	singleSNPTest	-1.77984	1.82983	1.02531	0.168665	6.2328
AN	Fasting insulin	0.966667	72517	rs4865796	-1.25348	0.195	singleSNPTest	-3.14814	0.641191	0.285511	0.0429318	1.89874
AN	Fasting insulin	0.98	72517	rs731839	0.686454	0.484	singleSNPTest	-1.23435	2.60725	1.98666	0.291025	13.5618
AN	Fasting insulin	0.985714	72517	rs974801	-1.42848	0.147	singleSNPTest	-3.36048	0.503522	0.239673	0.0347187	1.65454
AN	Fasting insulin	1.02	72517	rs459193	-1.06675	0.296	singleSNPTest	-3.06595	0.932447	0.344124	0.0466094	2.54072
AN	Fasting insulin	1.02857	72517	rs6822892	-0.678931	0.509	singleSNPTest	-2.69493	1.33707	0.507159	0.0675471	3.80787
AN	Fasting insulin	1.05	72517	rs6912327	0.350267	0.739	singleSNPTest	-1.70773	2.40827	1.41945	0.181276	11.1147
AN	Fasting insulin	1.08462	72517	rs4846565	-1.46933	0.176	singleSNPTest	-3.59517	0.656518	0.23008	0.0274559	1.92807
AN	Fasting insulin	1.11667	72517	rs3822072	-1.39165	0.213	singleSNPTest	-3.58032	0.797018	0.248665	0.0278669	2.21891
AN	Fasting insulin	1.20667	72517	rs860598	0.0733737	0.952	singleSNPTest	-2.29169	2.43844	1.07613	0.101095	11.4552
AN	Fasting insulin	1.3206	72517	All - MR Egger	-0.379438	0.779	singleSNPTest	-2.96782	2.20894	0.684246	0.0514155	9.10605

## Sheet: 6 MR Egger
Supplementary Table 6: Heterogeneity test and MR egger intercept
outcome	exposure	standard error	method	Q	Q: degrees of freedom	Q: P value	MR egger intercept	MR egger: P value
AN	Fasting insulin	0.0215748	MR Egger	8.17599	12	0.771	-0.00572931	0.795
AN	Fasting insulin	0.0215748	Inverse variance weighted	8.24651	13	0.827

## Sheet: 7 FI IVs BMI covar
Supplementary table 7: The effect of covariation for BMI on fasting insulin instrumental variables
IV SNP	Beta_BMI_adjusted	SE_BMI_adjusted	t_BMI_adjusted	P_BMI_adjusted	effect_allele	other_allele	Beta_unadjusted	SE_unadjusted	t_unadjusted	P_unadjusted	effect_allele	other_allele	|Delta_t|
rs10195252	-0.017	0.0021	-8.09524	1.26e-16	C	T	-0.016	0.0026	-6.15385	4.87e-10	C	T	1.94139
rs1260326	-0.021	0.0021	-10	2.74e-22	T	C	-0.019	0.0026	-7.30769	3.84e-14	T	C	2.69231
rs17036328	-0.021	0.003	-7	3.59e-12	C	T	-0.015	0.0036	-4.16667	1.92e-05	C	T	2.83333
rs2126259	0.024	0.0033	7.27273	3.3e-13	T	C	0.025	0.004	6.25	1.47e-10	T	C	1.02273
rs2943645	-0.019	0.0021	-9.04762	2.26e-19	C	T	-0.013	0.0025	-5.2	1.37e-07	C	T	3.84762
rs3822072	0.012	0.0021	5.71429	1.8e-08	A	G	0.0092	0.0024	3.83333	0.000119	A	G	1.88095
rs459193	-0.015	0.0023	-6.52174	1.15e-10	A	G	-0.014	0.0027	-5.18519	6.57e-08	A	G	1.33655
rs4846565	-0.013	0.0022	-5.90909	1.76e-09	A	G	-0.015	0.0026	-5.76923	2.01e-08	A	G	0.13986
rs4865796	-0.015	0.0022	-6.81818	2.16e-12	G	A	-0.015	0.0026	-5.76923	2.09e-08	G	A	1.04895
rs6822892	-0.014	0.0022	-6.36364	2.58e-10	G	A	-0.011	0.0025	-4.4	3.16e-05	G	A	1.96364
rs6912327	0.016	0.0029	5.51724	2.26e-08	T	C	0.016	0.0034	4.70588	2.84e-06	T	C	0.811359
rs731839	0.015	0.0021	7.14286	5.13e-12	G	A	0.014	0.0026	5.38462	1.72e-08	G	A	1.75824
rs860598	-0.015	0.0027	-5.55556	1.46e-08	G	A	-0.018	0.0032	-5.625	1.64e-08	G	A	0.0694444
rs974801	0.014	0.0021	6.66667	3.27e-11	G	A	0.016	0.0025	6.4	2.13e-10	G	A	0.266667
	GW sig regardless of BMI adjustment											Mean |delta_t|	1.54379
	GW sig only when adjusted for BMI											Min |delta_t|	0.0694444
												Max |delta_t|	3.84762
t	beta/se
|delta_t|	absolute value of the change in t between the BMI adjusted and unadjusted estimates

## Sheet: 8 MR without BMI SNPs
Supplementary Table 8: MR IVW analysis for insulin adjusted for BMI against anorexia post removal of BMI signifcant SNPs.
outcome	exposure	method	number of SNPs	beta	standard error	p value	lower confidence interval (beta)	upper confidence interval (beta)	odds ratio	lower confidence interval (odds ratio)	upper confidence interval (odds ratio)
AN	Fasting insulin	MR Egger	9	1.00555	1.74076	0.582	-2.40633	4.41743	2.7334	0.0901451	82.8828
AN	Fasting insulin	Weighted median	9	-0.808276	0.431046	0.0608	-1.65313	0.0365754	0.445626	0.19145	1.03725
AN	Fasting insulin	Inverse variance weighted (multiplicative random effects)	9	-0.668082	0.247864	0.00703	-1.1539	-0.182269	0.512691	0.315406	0.833377

## Sheet: 9 Directionality test
Supplementary Table 9: Directionality test.
population prevalence	exposure	outcome	snp r2 exposure	snp r2 outcome	correct causal direction	steiger p value
0.009	Fasting insulin	AN	0.006437	0.000791	TRUE	1.36e-27
0.04	Fasting insulin	AN	0.006437	0.000791	TRUE	1.35e-27

[truncated: 1 more sheets: 10 LCV]
